# Supplementary material for: Associations of topic-specific peer review outcomes and institute and center award rates with funding disparities at the National Institutes of Health
Source: eLife. 2021 Apr 13;10:e67173. doi: 10.7554/eLife.67173 (PMC8087446; doi:10.7554/eLife.67173)
Supplement: Source code 2. [file elife-67173-code2.zip]

Archive with 1 entries (1 files):
- Source code 2 Appendix 1.Rmd
