# Supplementary material for: Associations of topic-specific peer review outcomes and institute and center award rates with funding disparities at the National Institutes of Health
Source: eLife. 2021 Apr 13;10:e67173. doi: 10.7554/eLife.67173 (PMC8087446; doi:10.7554/eLife.67173)
Supplement: Source code 3. [file elife-67173-code3.zip › Source code 3 Appendix 2.Rmd]

---
title: "Appendix 2: Single PI Applications"
author:
  - Michael Lauer, National Institutes of Health (NIH) Office of Extramural Research (OER)
  - Jamie Doyle, NIH OER and National Center for Advancing Translational Sciences
  - Joy Wang, NIH OER
  - Deepshikha Roychowdhury, NIH OER
date: "`r Sys.Date()`"
header-includes:
   - \usepackage{lineno}
   - \linenumbers
output:
  pdf_document:
    keep_tex: true
  html_document: default
  word_document: default
indent: FALSE
fontsize: 11pt
urlcolor: blue
bibliography: Hoppe.bib
csl: elife.csl
link-citations: yes
---

```{r libraries, echo = FALSE, message = FALSE, warning=FALSE}

# Repeat main analyses except focus on resubmissions
# You'll need to set your own directory

setwd("~/OneDrive - National Institutes of Health/Topics 12 20")
options(scipen=999999)

library(ggplot2) # plots
library(patchwork) # multi-panel plots
library(Hmisc) # for summary table
library(tidyverse) # data manipulation
library(finalfit) # for summary table
library(forcats) # work with factors
library(kableExtra) # table styles
library(tinytex) # For creation of pdf file output

```


```{r setup, echo = FALSE, message = FALSE, warning=FALSE}

###############################################################################

## Read in main data 

load("~/OneDrive - National Institutes of Health/Topics 12 20/csr_anon_id.RData")
csr<-csr_anon_id
rm(csr_anon_id)

csr$counter<-1

csr<-csr %>% filter(r01_type==1 & resubmission=="A0" & mpi_ind=="N") # Limit to Type 1 applications, no resubmissions, single PI
csr<-csr %>% filter(rev_ic!='-') # Applications that were withdrawn prior to review
total_applications_received<-sum(csr$counter) # Total applications received
total_applications_funded<-sum(csr$funded_ind) # Total applications funded / awarded

```

In our primary analyses, we included all _de novo_ applications, whether authored by one single PI or more than one PI ("multi-PI"). Here we focus on single-PI applications.  Our findings are similar.

\vspace{11pt}

Of `r prettyNum(total_applications_received, big.mark=",")` single-PI applications received and reviewed, `r total_applications_funded` were funded, for an overall award rate of `r round(100*total_applications_funded/sum(csr$counter))`%.  There were `r sum(csr$aab_app)` applications, or `r round(100*sum(csr$aab_app)/sum(csr$counter))`%, submitted by AAB PIs.  

\vspace{11pt}

Appendix 2 figure 1 shows the association of cumulative percentage of AAB applications by the cumulative percentage of topics.  There was a nonrandom distribution whereby 11 percent of topics (or 16 topics) accounted for 50 percent of AAB applications. We designted a topic as "AAB Preferred" if it was among the 16 topics that accounted for 50 percent of AAB applications.

\vspace{11pt}

```{r aab_topic_percent_plot, results = 'asis', echo = FALSE, message = FALSE, warning=FALSE,  out.width="99%", fig.cap='Cumulative percentage plot showing the association of cumulative percentage of applications submitted by AAB Principal Investigators and cumulative percentage of topics. Each dot represents a topic; the first dot on the lower left corner shows that this one topic accounted for over 8 percent of all applications submitted by an AAB PI. Dashed vertical lines show that 11 percent of the topics accounted for 50 percent of the applications submitted by AAB Principal Investigators. AAB = African American or Black.'}

# This chunk produces a plot comparing cumulative percentage of AAB PI applications with cumulative percentage of topics.  The point is is that a small percentage of topics accounts for a large percentage of AAB applications. 

csr_topics_aab_proportions<-csr %>% 
  select(appl_id, word2vec_cluster_number, aab_app) %>% 
  
# Total number of AAB applications within each topic cluster
  
  group_by(word2vec_cluster_number) %>% 
  summarise(topic_aab_app=sum(aab_app)) %>% 
  
# Arrange by number of AAB applications, highest to lowest, calculate cumulative proportion of 
# all AAB applications, and cumulative proportion of all topics
  
  arrange(-topic_aab_app) %>%
  mutate(cum_aab_app_prop = 100*cumsum(topic_aab_app)/sum(topic_aab_app)) %>% mutate(counter=1) %>%
  
  mutate(cum_topics=100*cumsum(counter)/sum(counter)) %>%
  
# For each topic calculate proportion of all AAB applications
  
  mutate(prop_aab_apps=100*topic_aab_app/sum(topic_aab_app))

# Plot of cumulative proportion of AAB applications by cumulative proportion of topics

plot1<-ggplot(csr_topics_aab_proportions,
                        aes(cum_topics, cum_aab_app_prop))+theme_bw()+
  geom_point()+ geom_line()+ 
  scale_x_continuous("\nCumulative Percent of Topics")+
  scale_y_continuous("\nCumulative Percent of AAB PI Applications", limits=c(0,100)) +
  geom_vline(xintercept = 11, lty=2) 

plot1
#ggsave("Appendix 2 figure 1.jpg", dpi=600)

```

```{r aab_topic_proportions, results = 'asis', echo = FALSE, message = FALSE, warning=FALSE,  out.width="99%", fig.height=7, fig.width=4.2, fig.cap='Topic peer review outcomes according to proportion of AAB applications linked to specific topics. AAB = African American or Black. Panel A: Scatter plot of topic-specific probability of discussion according to proportion of AAB applications. Each dot refers to a topic; the 3 topics furthest to the right on the X-axis correspond to the 3 topics at the lower left of Figure 1. The line is based on a linear regression of proportion of topic-specifc  applications discussed on proportion of AAB applications. The slope of the line was not significant (P=0.12). Panel B: Scatter plot of topic-specific mean priority score according to proportion of AAB applications. Lower mean priority scores correspond to better, more favorable reviews. Each dot refers to a topic; the 3 topics furthest to the right on the X-axis correspond to the 3 topics at the lower left of Figure 1. The line is based on a linear regression of proportion of topic-specific mean priority score on proportion of AAB applications; analyses are based on those applications that were discussed. The slope of the line was not significant (P=0.84).'}

# This chunk produces scatter plots and regression lines relating peer review outcomes (disucssion rates and mean priority scores) by topic.

csr_topics_aab_proportions<-csr %>% 
  select(appl_id, word2vec_cluster_number, aab_app) %>% 
  
# Total number of AAB applications within each topic cluster
  
  group_by(word2vec_cluster_number) %>% 
  summarise(topic_aab_app=sum(aab_app)) %>% 
  
# Arrange by number of AAB applications, highest to lowest, calculate cumulative proportion of 
# all AAB applications, and cumulative proportion of all topics
  
  arrange(-topic_aab_app) %>%
  mutate(cum_aab_app_prop = 100*cumsum(topic_aab_app)/sum(topic_aab_app)) %>% mutate(counter=1) %>%
  
  mutate(cum_topics=100*cumsum(counter)/sum(counter)) %>%
  
# For each topic calculate proportion of all AAB applications
  
  mutate(prop_aab_apps=100*topic_aab_app/sum(topic_aab_app))

# For each topic, calculate the proportion discussed and assess association with proportion of all 
# AAB applications as a measure of AAB preference

csr<-csr %>% left_join(csr_topics_aab_proportions) %>% arrange(-topic_aab_app)

peer_review_topic_discussed<-csr %>% select(appl_id, word2vec_cluster_number, discussed) %>%
  distinct() %>% mutate(counter=1) %>% group_by(word2vec_cluster_number) %>%
  summarise(prop_discussed=100*sum(discussed)/sum(counter), topic_size=sum(counter))

# For each topic, proportion of all AAB applications as a measure of AAB preference (from above)

topic_app_preference<-csr_topics_aab_proportions %>% select(word2vec_cluster_number, prop_aab_apps)

peer_review_topic_discussed<-peer_review_topic_discussed %>% left_join(topic_app_preference)

# Regression line linking proportion discussed to proportion of AAB applications

fit<-glm(prop_discussed~prop_aab_apps, data=peer_review_topic_discussed)
s<-summary(fit)
p_value_discussed_by_prop_aab<-round(s$coefficients[8],2)

plot2<-ggplot(peer_review_topic_discussed,
                        aes(prop_aab_apps, prop_discussed))+theme_bw()+
  geom_point()+ 
  scale_x_continuous("\nPercent of All AAB Applications")+
  scale_y_continuous("\nPercent Discussed") +
  geom_abline(slope = fit$coefficients[2], intercept = fit$coefficients[1]) +
  ggtitle("A") + theme(plot.title = element_text(face = "bold"))


# Discussed applications

csr_discussed<-csr %>% filter(discussed==1)

# For each topic calculate median score, mean score, and number of applications

peer_review_topic<-csr_discussed %>% select(appl_id, word2vec_cluster_number, score, funded_ind) %>%
  distinct() %>% mutate(counter=1) %>% group_by(word2vec_cluster_number) %>%
  summarise(median_score=median(score), mean_score=mean(score),
            topic_size=sum(counter),
            proportion_funded=100*sum(funded_ind)/sum(counter))

# For each topic, proportion of all AAB applications as a measure of AAB preference (from above)

topic_app_preference<-csr_topics_aab_proportions %>% select(word2vec_cluster_number, prop_aab_apps)

peer_review_topic<-peer_review_topic %>% left_join(topic_app_preference)

# Regression line linking mean topic score to proportion of AAB applicants

fit<-glm(mean_score~prop_aab_apps, data=peer_review_topic) 
s<-summary(fit)
p_value_by_prop_aab_apps<-round(s$coefficients[8],2)

plot3<-ggplot(peer_review_topic,
                        aes(prop_aab_apps, mean_score))+theme_bw()+
  geom_point()+ 
  scale_x_continuous("\nPercent of All AAB Applications")+
  scale_y_continuous("\nMean Priority Score") +
  geom_abline(slope = fit$coefficients[2], intercept = fit$coefficients[1]) +
  ggtitle("B") + theme(plot.title = element_text(face = "bold"))

plot2/plot3
#ggsave("Appendix 2 figure 2.jpg", dpi=600)


```

Appendix 2 figure 2 shows the topic-based peer review outcomes according to the proportion of total AAB applications linked to each topic. There was a non-significant trend whereby applications focusing on topics that accounted for a greater proportion of AAB applications (equation 1) were more likely to make it to discussion (equation 5)(Panel A, p=`r p_value_discussed_by_prop_aab`). When we focused on applications that were discussed and therefore received a priority score, there was no association of mean score for each topic (equation 6) with proportion of total AAB applications linked to each topic (equation 1) (Panel B, p=`r p_value_by_prop_aab_apps`)

\vspace{11pt}

Appendix 2 table \ref{tab:table_aab_topic} shows peer review and funding outcomes according to whether applications were focused on the 16 topics that made up 50% of all resubmission applications with AAB PIs ("AAB Preferred" topics).  Peer review outcomes were similar in the two groups, but applications focusing on AAB Preferred topics were 7% less likely to be funded.  

\vspace{11pt}

```{r table_aab_topic, echo = FALSE, message = FALSE, warning=FALSE}

# This chunk produces a descriptive table of review and funding outcomes according to topic.  We divide topics according to whether they are among the top 10 percent of topics that accounted for 50 percent of the applications submitted by AAB contact PIs (Figure 1, first vertical dashed line).

csr_topics_aab<-csr %>% 
  select(appl_id, word2vec_cluster_number, aab_app) %>% 
  
# Total number of AAB applications within each topic cluster
  
  group_by(word2vec_cluster_number) %>% 
  summarise(topic_aab_app=sum(aab_app)) %>% 
  
# Arrange by number of AAB applications, highest to lowest, calculate cumulative proportion of 
# all AAB applications, and keep going until we hit 50 percent of all AAB applications
  
# Those topics with the most number of AAB applications (~10 percent from Fig 1) that add up to ~50% of all
# AAB application are the AAB topics; also those that add up to 70% of all AAB applications
  
  arrange(-topic_aab_app) %>%
  mutate(cum_aab_app_prop = cumsum(topic_aab_app)/sum(topic_aab_app)) %>%
  
  mutate(topic_type=ifelse(cum_aab_app_prop<=0.5016,'AAB Preferred','Other'),
         topic_type_70=ifelse(cum_aab_app_prop<=0.7012,'AAB Preferred','Other')) %>%
  select(word2vec_cluster_number, topic_type, topic_type_70)

csr<-csr %>% left_join(csr_topics_aab) %>% 
  mutate(aab=ifelse(aab_app==1, "Yes", "No")) %>%
  mutate(aab=factor(aab, levels=c("Yes","No")))

explanatory = c("aab", "discussed","score","percentile","funded_ind")
dependent = "topic_type"
topic_review_table <- csr %>% 
  mutate(discussed=ifelse(discussed==1,"Yes","No")) %>%
  mutate(discussed=factor(discussed, levels = c("Yes","No"))) %>%
  mutate(funded_ind = ifelse(funded_ind==1, "Yes", "No")) %>%
  mutate(funded_ind = factor(funded_ind, levels = c("Yes","No"))) %>%
           
  mutate(
    topic_type=ff_label(topic_type,"Topic"),
    aab = ff_label(aab, "PI AAB"),
    discussed = ff_label(discussed, "Discussed"),
    score = ff_label(score, "Priority Score"),
    percentile = ff_label(percentile, "Percentile Ranking"),
    funded_ind = ff_label(funded_ind, "Awarded")
    ) %>%
  summary_factorlist(dependent, explanatory,
                     p=FALSE, add_dependent_label=FALSE, add_col_totals = TRUE,
                     cont= "median", cont_range = TRUE) %>%
  filter(levels != "Lower AAB" & levels != "No")

names(topic_review_table) <- c("Characteristic or Outcome","","AAB Preferred","Other")

knitr::kable(topic_review_table, row.names = FALSE, align=c("l", "r", "r", "r"), caption="Application review and funding outcomes according to whether topic was among those that accounted for half of all AAB applications.  Abbreviations as in Table 2.",
             format = "latex", booktabs = TRUE, linesep = "", format.args = list(big.mark = ",", 
  scientific = FALSE)) %>%
          kable_styling()

```

Appendix 2 table 2 shows probit regressions on topic and funding outcomes.  Without consideration of other variables, an AAB preferred topic was associated with a lower probability of funding (Model 1, negative regression coefficient for AAB preferred topic, p<0.01).  However, after adjusting for IC award rate alone (Model 2, regression coefficient for AAB preferred topic close to zero, p=NS) as well as other IC award rate and other characteristics, there was no association between AAB preferred topics and funding (Model 3, regression coefficient for AAB preferred topic close to zero, p=NS). The IC award rate was strongly associated with likelihood of funding (Models 2 and 3, regression coefficient positive, p<0.001)

```{r probit_regressions, results = 'asis', echo = FALSE, message = FALSE, warning=FALSE}

# This chunk produces probit regression models for funding with focus on whether the contact PI is AAB.

# Calculate IC award rates

ic_type<-csr %>%
  mutate(counter=1) %>%
  select(appl_id,aab_app, admin_ic, counter, funded_ind) %>% distinct() %>%
  
# IC award rates and IC percent AAB PI rates
  
  group_by(admin_ic) %>%  
  summarise(award_rate=100*sum(funded_ind)/sum(counter)
            )

csr<-csr %>% left_join(ic_type) %>%
  mutate(awarded=ifelse(funded_ind==1,"Awarded","Not Awarded")) %>%
  mutate(awarded=factor(awarded, levels = c("Not Awarded","Awarded"))) %>%
  mutate(aab=factor(aab, levels = c("No","Yes"))) %>%
  mutate(esi_status=ifelse(esi_status==1, "Yes", "No")) %>%
  mutate(esi_status=factor(esi_status, levels = c("No","Yes"))) %>%
  mutate(topic_type=factor(topic_type, levels = c("Other", "AAB Preferred"))) %>%
  mutate(hs=ifelse(hs==1, "Yes", "No")) %>%
  mutate(hs=factor(hs, levels = c("No","Yes"))) %>%
  mutate(as=ifelse(as==1, "Yes", "No")) %>%
  mutate(as=factor(as, levels = c("No","Yes")))

t4<-glm(awarded~topic_type, family = binomial(link="probit"), data=csr)
t5<-glm(awarded~topic_type+award_rate, family = binomial(link="probit"), data=csr)
t6<-glm(awarded~topic_type+award_rate+aab+esi_status+hs+as, family = binomial(link="probit"), data=csr)

library(texreg)

texreg(list(t4,t5,t6), table = TRUE, use.packages = FALSE, digits = 3,
       caption.above = TRUE,
       caption = "Probit Regression Models (regression coefficients and standard errors) with focus on topic type. Model 1 shows the univariable association of funding success according to whether the topic is AAB preferred.  Model 2 shows results according to topic choice and IC award rate.  Model 3 includes early stage investigator status, whether applications had multiple PIs, and whether the application included research on human subjects and/or animal subjects.  AIC = Akaike Information Criterion; BIC = Bayesian Information Criterion; Num. obs. = Number of Observations.  Other abbreviations same as in Tables 1 and 2.", label="tab:lm",
       custom.coef.names = c("Intercept","AAB Preferred Topic","IC Award Rate","AAB Principal Investigator","Early Stage Investigator", "Human Subjects", "Animal Subjects"))

```
